# Supplementary material for: Long-Term Contaminant Exposure Alters Functional Potential and Species Composition of Soil Bacterial Communities in Gulf Coast Prairies
Source: Microorganisms. 2024 Jul 18;12(7):1460. doi: 10.3390/microorganisms12071460 (PMC11279120; doi:10.3390/microorganisms12071460)
Supplement: Supplementary file 1 [file microorganisms-12-01460-s001.zip]

Archive with 2 entries (2 files):
- Table S2.pdf
- TableS1_sample_info.pdf
